# Supplementary material for: Total Infectome Characterization of Respiratory Infections during the 2022–23 COVID-19 Outbreak in China Revealed Extensive Coinfections with Links to SARS-CoV-2 Status, Age, and Disease Severity
Source: Pathogens. 2024 Feb 29;13(3):216. doi: 10.3390/pathogens13030216 (PMC10974474; doi:10.3390/pathogens13030216)
Supplement: Supplementary file 1 [file pathogens-13-00216-s001.zip › Supplementary Table S1.xlsx]

## Sheet: Supp 1 clinical info
Sample.ID	Date.of.Sampling	Sample.Type	Test.Process	Gender	Age	Total.reads	HIV.AIDS.Clinical.Stages	Types.of.Transplant	Whether.hospitalized	Hospitalization.Days	End..Died.Transferred.Discharged.	Hypertension	Diabetes	Hyperlipidemia	CAD	CLD	Tumor	OID	Fever	Cough	CuP	Chest.Pain	LoA	Vomiting	Diarrhoea	NIV	IV	ECMO	AVT	ABT	HormT	IgT	WBC	HGB	PLT	NEUT	LYMPH	MONO	Eosinophil	Basophil	PCT	CRP	CD4.T	IL.6
1	2023-01-06	Respiratory	DNA	M	63	37985479	NA	NA	Yes	31	Discharged	1	0	0	1	0	0	0	1	1	1	0	1	1	0	1	1	0	1	1	1	0	11.83	133	195	83.1	10.1	5.6	0.9	0.3	0.12	82.37	687	20.7
2	2023-01-01	Respiratory	DNA	F	88	52979713	NA	NA	Yes	41	Transferred	1	0	0	1	0	0	0	1	1	1	0	1	1	1	0	1	0	1	1	1	0	19.78	125	261	90.2	2.4	4.2	2.5	0.7	28.37	257.6	222	55.7
3	2023-01-03	Respiratory	DNA	M	90	35778687	NA	NA	Yes	13	Discharged	1	0	0	0	1	0	0	1	1	1	0	1	0	1	0	0	0	1	1	0	0	10.22	111	171	88	6.5	5.3	0.1	0.1	NA	NA	NA	NA
4	2023-01-03	Blood	DNA	M	69	51225236	NA	NA	Yes	21	Discharged	1	1	0	0	0	0	0	1	1	1	0	1	0	0	0	0	0	1	1	1	1	8.07	125	278	78.3	15.2	4.7	1.2	0.6	0.15	21.28	404.09	8.98
5	2023-01-04	Respiratory	DNA	M	62	52937581	NA	NA	Yes	22	Transferred	0	0	0	0	0	1	0	1	1	1	1	0	0	0	0	1	0	0	1	1	0	5.76	128	116	86.3	11.9	1.8	0	0	0.506	318.83	256	69.21
6	2023-01-05	Respiratory	DNA	M	79	47343631	NA	NA	Yes	25	Discharged	1	0	0	1	0	1	0	1	1	1	1	0	0	0	1	0	0	1	0	1	0	10.44	109	152	83.5	9.5	5.7	0.8	0.5	0.2	43.44	196	NA
7	2023-01-06	Respiratory	DNA	F	85	40343899	NA	NA	Yes	4	Discharged	1	1	0	1	0	0	0	1	1	1	0	1	0	0	0	0	0	1	0	0	0	10.43	82	325	82.9	10.2	6.8	0	0.1	0.18	68.6	NA	20.5
8	2023-01-06	Blood	DNA	M	69	44960033	NA	NA	Yes	36	Discharged	0	0	0	0	1	0	0	1	1	1	0	1	0	0	0	1	0	1	1	1	0	13.2	138	111	90.3	5.4	4.3	0	0	0.36	85.4	98.71	3631
9	2023-01-06	Respiratory	DNA	M	69	47359501	NA	NA	Yes	36	Discharged	0	0	0	0	1	0	0	1	1	1	0	1	0	0	0	1	0	1	1	1	0	13.2	138	111	90.3	5.4	4.3	0	0	0.36	85.4	98.71	3631
10	2023-01-06	Respiratory	DNA	M	76	42191594	NA	NA	Yes	11	Discharged	0	0	0	1	1	1	0	1	1	1	0	1	1	0	0	1	0	1	0	1	0	NA	NA	NA	NA	NA	NA	NA	NA	15	47.9	123	NA
11	2023-01-06	Respiratory	DNA	F	81	59299934	NA	NA	Yes	32	Discharged	0	1	0	1	0	1	0	1	1	1	0	0	1	1	0	1	0	1	1	1	0	50.46	70	81	52.3	5.5	41.8	0.3	0.1	0.26	34.6	NA	33.4
12	2023-01-06	Blood	DNA	F	81	44227563	NA	NA	Yes	32	Discharged	0	1	0	1	0	1	0	1	1	1	0	0	1	1	0	1	0	1	1	1	0	50.46	70	81	52.3	5.5	41.8	0.3	0.1	0.26	34.6	NA	33.4
13	2023-01-06	Respiratory	DNA	M	72	45226870	NA	NA	Yes	20	Died	1	0	0	0	0	0	1	1	1	0	0	0	0	1	0	1	0	1	1	1	1	15.9	103	80	93.6	3.7	2.6	0	0.1	0.58	190.2	NA	174
14	2023-01-07	Respiratory	DNA	M	64	46810915	NA	NA	Yes	24	Died	1	0	0	0	1	0	0	0	1	1	1	1	0	0	0	1	0	1	1	1	0	20.22	74	465	88.5	6.7	4.3	0.5	0	1.81	114.15	428	49.3
15	2023-01-07	Respiratory	DNA	F	88	41504169	NA	NA	Yes	41	Transferred	1	0	0	1	0	0	0	1	1	1	0	1	1	1	0	1	0	1	1	1	0	19.78	125	261	90.2	2.4	4.2	2.5	0.7	3.475	257.6	222	55.7
16	2023-01-08	Respiratory	DNA	M	88	38937014	NA	NA	Yes	9	Transferred	0	0	0	1	0	0	0	0	1	1	1	1	0	1	0	1	0	1	0	1	0	5.96	110	0.18	80.9	13.4	5.7	0	0	0.18	14.5	133	8.81
17	2023-01-09	Blood	DNA	M	85	38530458	NA	NA	Yes	20	Died	1	0	1	1	0	0	0	0	1	1	0	0	0	0	0	1	0	1	1	1	0	14	74	0.08	82.5	11.9	2.4	3.1	0.1	1.65	>350	NA	109
18	2023-01-09	Respiratory	DNA	M	85	28787369	NA	NA	Yes	20	Died	1	0	1	1	0	0	0	0	1	1	0	0	0	0	0	1	0	1	1	1	0	14	74	0.08	82.5	11.9	2.4	3.1	0.1	1.65	>350	NA	109
19	2023-01-09	Respiratory	DNA	F	43	33667445	NA	NA	Yes	21	Discharged	0	0	0	0	0	0	0	0	1	1	1	1	0	0	0	0	0	0	1	0	0	13.42	124	309	81.5	13.2	4.6	0.6	0.1	NA	NA	1749	NA
20	2023-01-10	Respiratory	DNA	M	72	50734952	NA	NA	Yes	2	Died	1	1	0	1	0	0	0	1	1	1	0	1	0	0	0	1	0	0	1	1	0	18.2	84	210	96	1.2	2.5	0.1	0.2	74.4	131.807	213	316
21	2023-01-10	Blood	DNA	M	72	21418791	NA	NA	Yes	2	Died	1	1	0	1	0	0	0	1	1	1	0	1	0	0	0	1	0	0	1	1	0	18.2	84	210	96	1.2	2.5	0.1	0.2	74.4	131.807	213	316
22	2023-01-10	Respiratory	DNA	M	78	44883125	NA	NA	Yes	28	Discharged	1	0	0	1	0	0	0	1	1	1	1	1	1	1	0	1	0	1	1	0	0	4.17	86	455	67.3	12.3	18.7	1.3	0.4	0.13	98.65	NA	54.1
23	2023-01-10	Respiratory	DNA	M	57	241326195	NA	NA	NA	NA	#N/A	NA	NA	NA	NA	NA	NA	NA	NA	NA	NA	NA	NA	NA	NA	NA	NA	NA	NA	NA	NA	NA	NA	NA	NA	NA	NA	NA	NA	NA	NA	NA	NA	NA
24	2023-01-10	Respiratory	DNA	M	84	118925465	NA	NA	Yes	15	Transferred	1	0	0	1	0	0	0	1	1	1	1	1	0	0	1	1	0	1	1	1	0	NA	NA	NA	NA	NA	NA	NA	NA	0.25	149.1	165	82.5
25	2023-01-11	Respiratory	DNA	M	62	177682636	NA	NA	Yes	39	Discharged	0	1	0	1	0	0	0	1	1	1	0	1	0	0	1	1	0	1	1	1	0	15.37	113	351	91.1	3.1	4.7	0.8	0.3	0.15	7.31	66	137
26	2023-01-11	Respiratory	DNA	M	51	120747626	NA	NA	Yes	3	Died	1	0	0	0	0	0	0	1	0	0	0	0	0	0	1	1	0	0	1	1	1	6.16	80	69	82.2	8	9.3	0.3	0.2	0.88	63.84	NA	119
27	2023-01-11	Blood	DNA	M	51	203265721	NA	NA	NA	NA	#N/A	NA	NA	NA	NA	NA	NA	NA	NA	NA	NA	NA	NA	NA	NA	NA	NA	NA	NA	NA	NA	NA	NA	NA	NA	NA	NA	NA	NA	NA	NA	NA	NA	NA
28	2023-01-12	Respiratory	DNA	M	74	170350740	NA	NA	Yes	59	Transferred	0	1	0	1	0	0	1	1	0	0	0	0	0	0	1	1	0	1	1	0	0	26.84	112	258	92.6	3.3	3.8	0	0.3	1.39	92.27	NA	33.1
29	2023-01-12	Blood	DNA	M	74	136546442	NA	NA	Yes	59	Transferred	0	1	0	1	0	0	1	1	0	0	0	0	0	0	1	1	0	1	1	0	0	26.84	112	258	92.6	3.3	3.8	0	0.3	1.39	92.27	NA	33.1
30	2023-01-12	Blood	DNA	M	87	121945912	NA	NA	Yes	NA	undischarged	1	0	0	1	0	0	0	1	1	1	0	0	1	1	1	1	0	1	1	1	1	23.03	68	126	94.2	1.4	3.7	0	0.7	0.1995	111.86	199	88.6
31	2023-01-12	Respiratory	DNA	M	87	128929436	NA	NA	Yes	NA	undischarged	1	0	0	1	0	0	0	1	1	1	0	0	1	1	1	1	0	1	1	1	1	23.03	68	126	94.2	1.4	3.7	0	0.7	0.1995	111.86	199	88.6
32	2023-01-12	Blood	DNA	M	51	101733566	NA	NA	Yes	12	Discharged	0	0	0	0	0	0	0	1	1	0	0	0	0	0	0	0	0	1	1	0	0	14.48	138	356	81.8	9	7.7	1	0.5	0.14	121.84	862	28.3
33	2023-01-12	Respiratory	DNA	M	64	106370434	NA	NA	Yes	29	Transferred	1	1	0	0	0	0	0	1	1	1	0	0	0	0	1	1	0	1	1	1	0	13.65	104	162	93.9	3.4	1.3	1.3	0.1	0.3639	193.9	NA	61.2
34	2023-01-12	Respiratory	DNA	M	54	79523798	NA	NA	Yes	22	Discharged	1	0	0	0	0	0	0	1	1	1	1	1	0	0	1	0	0	0	1	1	0	13.05	107	412	80	10.3	7.5	2	0.2	0.11	10.44	NA	7.75
35	2023-01-13	Blood	DNA	M	40	130003741	NA	NA	Yes	27	Discharged	0	0	0	0	0	1	0	1	0	0	1	0	0	0	0	1	0	1	0	1	1	0.16	79	12	43.7	43.8	12.5	0	0	50.69	208.1	NA	>5000
36	2023-01-13	Respiratory	DNA	M	40	138671262	NA	NA	Yes	21	Discharged	0	0	0	0	0	1	0	1	0	0	1	0	0	0	0	1	0	1	0	1	1	0.16	79	12	43.7	43.8	12.5	0	0	50.69	208.1	NA	>5000
37	2023-01-12	Respiratory	DNA	F	91	96595940	NA	NA	Yes	20	Died	0	0	0	0	0	0	0	1	1	1	0	0	0	0	0	0	0	1	1	0	0	7.62	95	258	6.75	0.61	0.26	0	0	NA	24.53	105	4471
38	2023-01-14	Blood	DNA	F	91	25276322	NA	NA	Yes	20	Died	0	0	0	0	0	0	0	1	1	1	0	0	0	0	0	0	0	1	1	0	0	7.62	95	258	6.75	0.61	0.26	0	0	NA	24.53	105	4471
39	2023-01-14	Blood	DNA	M	55	117170210	NA	NA	Yes	4	Died	1	0	0	0	0	0	0	1	0	0	0	0	0	0	0	1	0	0	1	0	0	15.15	79	181	92.6	3.2	4.1	0	0.1	0.66	65.45	NA	26
40	2023-01-14	Respiratory	DNA	M	55	168100176	NA	NA	NA	NA	#N/A	NA	NA	NA	NA	NA	NA	NA	NA	NA	NA	NA	NA	NA	NA	NA	NA	NA	NA	NA	NA	NA	NA	NA	NA	NA	NA	NA	NA	NA	0.66	NA	NA	NA
41	2023-01-14	Respiratory	DNA	M	75	142349581	NA	NA	Yes	22	Discharged	0	0	0	0	0	0	0	1	1	1	0	0	0	0	0	1	0	1	1	0	0	6.32	130	179	76.6	13.6	6.6	3	0.2	0.52	51.8	NA	34.5
42	2023-01-14	Respiratory	DNA	M	87	327861068	NA	NA	Yes	13	Died	0	0	0	0	0	1	0	1	1	1	0	1	0	0	0	1	0	1	1	0	1	6.56	101	118	88.9	7.8	2.4	0.9	0	2.67	48.53	NA	1603
43	2023-01-14	Respiratory	DNA	M	72	222836253	NA	NA	Yes	20	Died	1	0	0	0	0	0	1	1	1	0	0	0	0	1	0	1	0	1	1	1	1	15.9	103	80	93.6	3.7	2.6	0	0.1	0.3882	190.2	NA	174
44	2023-01-14	Respiratory	DNA	M	49	34778379	NA	NA	Yes	11	Discharged	1	0	0	0	0	0	0	1	0	1	0	0	1	0	1	1	0	1	1	1	0	10.88	136	107	86.3	8.5	5	0	0.2	2.55	36.16	NA	126
45	2023-01-15	Respiratory	DNA	M	72	249533324	NA	NA	Yes	35	Discharged	1	1	0	1	1	0	0	1	0	1	0	1	1	0	0	1	0	1	1	0	0	17.23	85	299	91.4	6	2.1	0.2	0.3	2.939	207.4	NA	211
46	2023-01-15	Blood	DNA	M	72	382146253	NA	NA	Yes	35	Discharged	1	1	0	1	1	0	0	1	0	1	0	1	1	0	0	1	0	1	1	0	0	17.23	85	299	91.4	6	2.1	0.2	0.3	2.939	207.4	NA	211
47	2023-01-15	Blood	DNA	F	74	105526530	NA	NA	Yes	55	Discharged	1	1	0	1	0	1	0	1	1	1	0	1	0	0	1	1	0	1	1	1	1	22.43	137	285	81.6	12.6	4.4	12	0.2	0.09	25.57	NA	171
48	2023-01-15	Respiratory	DNA	F	74	244666056	NA	NA	Yes	55	Discharged	1	1	0	1	0	1	0	1	1	1	0	1	0	0	1	1	0	1	1	1	1	22.43	137	285	81.6	12.6	4.4	12	0.2	0.09	25.57	NA	171
49	2023-01-16	Respiratory	DNA	M	89	243162568	NA	NA	Yes	15	Died	1	0	0	1	0	0	0	0	0	1	0	0	0	0	0	1	0	1	1	1	0	12.44	112	148	90.6	5.9	2.6	0.7	0.2	1.708	30	257	63.5
50	2023-01-16	Respiratory	DNA	M	69	238885870	NA	NA	Yes	5	Discharged	1	0	0	1	0	0	0	0	1	1	0	0	0	0	0	0	0	0	0	0	0	10.26	137	347	69.9	16.2	11.4	2.3	0.2	NA	NA	NA	7.16
51	2023-01-16	Respiratory	DNA	F	71	284364483	NA	NA	Yes	18	Transferred	0	0	0	0	0	0	0	1	1	1	0	1	0	1	0	0	0	0	1	1	1	6.44	72	131	79,80	11.8	8.1	0.3	0	0.37	34.76	NA	79.2
52	2023-01-16	Respiratory	DNA	F	71	195067406	NA	NA	Yes	41	Discharged	0	0	0	1	0	0	0	1	1	1	0	1	0	0	1	0	0	0	1	1	0	6.39	68	62	75.6	11.3	10.8	2.3	0	0.3	34.46	NA	133
53	2023-01-17	Blood	DNA	F	82	235314627	NA	NA	Yes	31	Discharged	1	1	0	1	0	0	0	1	1	1	0	0	0	1	0	1	0	1	1	1	1	14.21	78	171	92.9	2.4	2.8	1.6	0.3	17.5	122.56	186	90.4
54	2023-01-17	Respiratory	DNA	M	68	146555176	NA	NA	Yes	8	Discharged	0	1	0	0	0	1	0	1	1	1	0	0	0	0	0	0	0	0	1	0	0	9.38	138	281	81.3	10.8	6.7	0.9	0.3	0.22	56.51	NA	23.9
55	2023-01-18	Respiratory	DNA	F	39	53130245	NA	NA	NA	6	Transferred	0	0	0	0	0	0	0	1	1	1	0	0	0	0	0	0	0	1	1	0	0	10.2	114	494	69.2	23.1	6.4	0.9	0.4	NA	NA	NA	6.83
56	2023-01-18	Blood	DNA	F	36	41609655	NA	NA	NA	7	Transferred	0	0	0	0	0	1	0	1	1	1	0	0	0	0	0	0	0	0	1	1	0	6.32	101	109	56.6	27.8	11.6	3.5	0.5	NA	NA	413	NA
57	2023-01-18	Respiratory	DNA	M	62	48027841	NA	NA	NA	NA	#N/A	NA	NA	NA	NA	NA	NA	NA	NA	NA	NA	NA	NA	NA	NA	NA	NA	NA	NA	NA	NA	NA	NA	NA	NA	NA	NA	NA	NA	NA	0.22	53	101	9.1
58	2023-01-18	Blood	DNA	M	75	52971404	NA	NA	Yes	31	Died	1	0	0	1	0	0	0	0	1	1	0	0	0	1	0	1	0	1	1	1	1	11.58	78	76	85.9	5.9	6.6	1.5	0.1	0.65	109.3	NA	226
59	2023-01-18	Respiratory	DNA	M	75	41227493	NA	NA	Yes	31	Died	1	0	0	1	0	0	0	0	1	1	0	0	0	1	0	1	0	1	1	1	1	11.58	78	76	85.9	5.9	6.6	1.5	0.1	0.65	109.3	NA	226
60	2023-01-19	Respiratory	DNA	M	78	41623835	NA	NA	Yes	13	Discharged	0	0	0	1	0	1	0	1	1	1	0	1	0	0	1	1	0	NA	0	1	1	10.75	96	230	78	10.1	7.3	4.3	0.3	0.09	17.8	557	247
61	2023-01-19	Respiratory	DNA	F	48	46118712	NA	NA	Yes	25	Discharged	0	0	0	0	0	1	1	0	1	1	0	0	0	0	0	0	0	1	1	0	0	4.9	106	206	76.3	8.6	9.6	4.9	0.6	0.23	15.47	NA	23.9
62	2023-01-20	Respiratory	DNA	M	81	36374445	NA	NA	Yes	NA	undischarged	0	0	0	1	0	0	0	0	1	1	0	1	0	0	1	1	0	1	1	1	0	5.26	94	118	81.9	10.6	4.8	2.5	0.2	0.8437	179.3	407	NA
63	2023-01-20	Respiratory	DNA	M	73	52762062	NA	NA	Yes	16	Discharged	1	1	0	1	1	0	0	0	1	1	0	0	0	0	0	1	0	1	1	1	0	10.88	80	181	77.5	11.9	10	0.6	0	0.35	115.96	NA	318
64	2023-01-25	Blood	DNA	M	43	47925662	NA	NA	Yes	28	Transferred	0	1	0	1	0	1	1	1	1	1	0	1	0	0	1	1	0	1	1	1	1	4.85	124	0.16	88.1	5.6	4.5	1.6	0.2	0.3279	89.1	29	281
65	2023-01-25	Blood	DNA	M	40	21610451	NA	NA	Yes	27	Transferred	0	0	0	0	0	0	0	1	0	0	0	0	0	0	0	1	0	1	1	1	1	0.35	63	38	62.2	35.1	2.7	0	0	6.82	204.39	NA	61.7
66	2023-01-25	Respiratory	DNA	M	40	56612451	NA	NA	Yes	27	Transferred	0	0	0	0	0	0	0	1	0	0	0	0	0	0	0	1	0	1	1	1	1	0.35	63	38	62.2	35.1	2.7	0	0	6.82	204.39	NA	61.7
67	2023-01-26	Respiratory	DNA	F	74	47739687	NA	NA	Yes	55	Discharged	1	1	0	1	0	1	0	0	1	1	0	1	0	0	0	1	0	1	1	1	1	14.01	78	200	88.5	5.8	5.1	0.1	0.5	0.8	64.17	725	14
68	2023-01-26	Blood	DNA	F	74	47912758	NA	NA	Yes	55	Discharged	1	1	0	1	0	1	0	0	1	1	0	1	0	0	0	1	0	1	1	1	1	14.01	78	200	88.5	5.8	5.1	0.1	0.5	0.8	64.17	725	14
69	2023-01-27	Blood	DNA	F	59	51588941	NA	NA	NA	13	Discharged	1	0	0	0	0	1	0	1	1	1	1	0	0	0	0	0	0	0	1	0	0	14.9	112	481	70.9	18.9	9.3	0.4	0.5	2.218	178.6	NA	37.4
70	2023-01-27	Respiratory	DNA	M	76	43407328	NA	NA	Yes	34	Transferred	1	0	0	1	1	0	0	1	1	1	0	0	0	1	0	1	0	1	1	1	0	12.98	76	125	91.7	3.2	3.8	1.1	0.2	19.58	249.9	NA	75.7
71	2023-01-27	Blood	DNA	M	76	46273649	NA	NA	Yes	34	Transferred	1	0	0	1	1	0	0	1	1	1	0	0	0	1	0	1	0	1	1	1	0	12.98	76	125	91.7	3.2	3.8	1.1	0.2	19.58	249.9	NA	75.7
72	2023-01-28	Respiratory	DNA	M	54	51516753	NA	NA	NA	6	Discharged	0	0	0	0	0	0	0	0	1	1	1	0	0	0	0	0	0	0	1	0	0	4.58	108	186	62.4	24.7	8.5	3.3	1.1	0.05	<5.0	724	NA
73	2023-01-28	Blood	DNA	M	83	46691402	NA	NA	Yes	44	Discharged	1	1	0	1	0	0	0	0	1	1	0	1	1	1	1	0	0	0	1	0	0	6.75	80	103	74.2	16	7.9	1.6	0.3	0.62	48.85	298	37.7
74	2023-01-28	Respiratory	DNA	M	81	28044999	NA	NA	Yes	26	Died	0	1	0	1	0	0	0	1	1	1	0	0	0	0	0	1	0	0	1	0	0	15.64	63	396	85.5	5.2	5.8	2.5	1	0.7141	171.7	NA	NA
75	2023-01-30	Respiratory	DNA	M	88	41310545	NA	NA	Yes	25	Discharged	1	0	0	1	1	0	0	0	1	1	0	1	0	0	1	0	0	1	1	1	1	8.78	94	176	86.1	7.6	6	0.3	0	0.15	26.27	NA	128
76	2023-01-30	Respiratory	DNA	M	30	30668548	NA	NA	NA	NA	#N/A	NA	NA	NA	NA	NA	NA	NA	NA	NA	NA	NA	NA	NA	NA	NA	NA	NA	NA	NA	NA	NA	NA	NA	NA	NA	NA	NA	NA	NA	NA	NA	NA	NA
77	2023-01-31	Respiratory	DNA	M	32	37165595	NA	NA	Yes	19	Transferred	0	0	0	0	0	0	0	1	1	1	0	0	0	0	0	0	0	0	1	0	0	5.29	123	283	59	24.2	15.3	1.1	0.4	0.1	31.1	390	NA
78	2023-01-31	Respiratory	DNA	M	87	31171094	NA	NA	NA	21	Discharged	0	0	0	0	0	1	0	1	1	1	1	1	0	0	0	0	0	0	1	0	0	11.13	97	238	90.9	4	4.8	0.1	0.2	0.102	51.5	NA	70.7
79	2023-01-31	Respiratory	DNA	M	76	41780805	NA	NA	Yes	68	Discharged	1	1	0	1	0	0	0	1	1	1	0	1	1	0	0	0	0	0	1	1	0	8.46	99	282	71	14.5	11.5	2.6	0.4	0.24	138.06	560	158
80	2023-02-02	Respiratory	DNA	F	56	42275347	NA	NA	NA	9	Discharged	0	1	0	0	0	1	0	0	1	1	0	0	0	0	0	0	0	0	0	0	0	NA	NA	NA	NA	NA	NA	NA	NA	NA	NA	NA	NA
81	2023-02-02	Blood	DNA	M	74	43793050	NA	NA	Yes	59	Transferred	1	1	1	1	0	0	0	0	1	1	0	0	0	1	0	1	0	1	1	1	0	16.19	72	366	82.7	7.4	9.4	0.2	0.3	2.73	123.73	611	233
82	2023-02-02	Respiratory	DNA	M	86	84967100	NA	NA	Yes	4	Died	1	0	0	1	0	0	0	1	1	1	0	0	0	0	0	1	0	1	1	0	0	5.5	84	56	85.1	4.7	7.3	2.5	0.4	6.17	31.91	NA	3327
83	2023-02-02	Respiratory	DNA	M	81	74929333	NA	NA	Yes	NA	undischarged	0	0	0	1	0	0	0	1	1	1	0	1	0	0	1	1	0	1	1	0	0	6.97	72	207	73.5	14.9	10.5	0.7	0.4	0.28	72.9	424	133
84	2023-02-02	Respiratory	DNA	M	70	39972613	NA	NA	NA	28	Transferred	1	1	0	1	1	0	0	1	1	1	0	1	0	1	0	1	0	0	1	0	0	27.41	112	299	94.7	1.6	3	0.5	0.2	101	275.86	187	29.5
85	2023-02-02	Blood	DNA	M	70	93416296	NA	NA	NA	NA	#N/A	NA	NA	NA	NA	NA	NA	NA	NA	NA	NA	NA	NA	NA	NA	NA	NA	NA	NA	NA	NA	NA	NA	NA	NA	NA	NA	NA	NA	NA	NA	NA	NA	NA
86	2023-02-02	Respiratory	DNA	M	56	121868729	NA	NA	Yes	20	Discharged	1	1	0	1	0	0	0	1	0	0	0	0	1	0	0	1	0	0	1	0	0	10.77	57	241	85.8	5	6.1	2.9	0.2	20.2	215.27	NA	417
87	2023-02-02	Blood	DNA	F	66	158757932	NA	NA	Yes	34	Transferred	1	0	0	0	0	0	0	1	1	1	0	0	1	1	0	0	0	1	1	1	0	3.57	56	39	81.6	7.8	7.8	1.7	1.1	3.71	80.47	126	50.2
88	2023-02-04	Respiratory	DNA	M	31	47627071	NA	NA	Yes	28	Discharged	1	0	0	0	0	0	0	1	1	1	1	0	0	0	0	0	0	1	0	0	0	12.02	84	346	9.67	1.36	0.96	0.02	0.01	0.32	107.81	NA	NA
89	2023-02-03	Respiratory	DNA	F	87	51071131	NA	NA	Yes	NA	undischarged	1	0	0	0	1	0	0	1	1	1	0	0	0	0	0	1	0	0	1	0	0	7.48	82	101	4.57	1.84	0.86	0.18	0.03	0.11	17.73	NA	17.9
90	2023-02-03	Blood	DNA	F	87	136417402	NA	NA	Yes	NA	undischarged	1	0	0	0	1	0	0	1	1	1	0	0	0	0	0	1	0	0	1	0	0	7.48	82	101	4.57	1.84	0.86	0.18	0.03	0.11	17.73	NA	17.9
91	2023-02-03	Respiratory	DNA	M	57	265037132	NA	NA	Yes	9	Discharged	0	1	0	1	0	0	0	0	0	0	0	0	0	0	0	0	0	0	1	1	0	6.1	152	141	88	6.4	4.3	1.1	0.2	0.1156	83.4	NA	143
92	2023-02-03	Blood	DNA	M	35	120445428	NA	NA	NA	12	Discharged	0	0	0	0	0	0	0	1	0	0	0	0	0	1	0	0	0	0	1	0	0	10.74	117	97	89.4	8.1	2.2	0	0.3	5.49	172.19	NA	44.4
93	2023-02-03	Respiratory	DNA	M	30	154107969	NA	NA	NA	NA	#N/A	NA	NA	NA	NA	NA	NA	NA	NA	NA	NA	NA	NA	NA	NA	NA	NA	NA	NA	NA	NA	NA	NA	NA	NA	NA	NA	NA	NA	NA	NA	NA	NA	NA
94	2023-02-03	Blood	DNA	M	56	113658080	NA	NA	Yes	53	Died	0	1	0	1	0	0	0	1	1	1	0	1	0	0	1	1	0	1	1	1	1	1.59	77	51	1.1	0.1	0.39	0	0	0.05	18.3	67	18.6
95	2023-02-03	Respiratory	DNA	M	78	75757844	NA	NA	Yes	18	Discharged	1	0	0	1	0	0	0	1	1	0	0	1	0	0	1	0	0	0	0	0	0	9.62	141	141	6.1	1.08	1.9	0.49	0.05	0.2	45.1	565	79.4
96	2023-02-03	Blood	DNA	F	75	163584444	NA	NA	NA	47	Discharged	1	0	0	0	0	1	0	1	1	1	0	0	1	0	1	1	0	0	1	0	0	11.41	119	57	86.5	7.4	5.4	0.6	0.1	7.25	161.38	NA	278
97	2023-02-03	Respiratory	DNA	M	74	116704169	NA	NA	Yes	59	Discharged	0	1	0	1	0	0	1	0	0	0	0	0	0	0	1	0	0	1	1	0	0	7.31	118	189	2.82	2.85	1.3	0.26	0.08	0.21	85.4	NA	NA
98	2023-02-05	Blood	DNA	M	75	52432685	NA	NA	Yes	31	Died	1	0	0	0	0	0	0	1	1	1	0	0	0	0	1	1	0	1	1	1	1	19.64	109	168	17.64	0.81	1.16	0	0.03	0.21	140.74	49.9	155
99	2023-02-05	Blood	DNA	F	65	46164579	NA	NA	Yes	37	Died	0	1	0	0	0	0	0	1	1	1	0	1	0	1	1	1	0	1	1	1	1	15.18	95	111	13.48	0.72	0.97	0	0.01	0.13	65.22	491	86.1
100	2023-02-05	Blood	DNA	M	31	50660856	NA	NA	Yes	28	Discharged	1	0	0	0	0	0	0	1	1	1	1	0	0	0	0	0	0	1	0	0	0	12.02	84	346	9.67	1.36	0.96	0.02	0.01	0.32	107.81	NA	NA
101	2023-02-06	Blood	DNA	F	28	169922944	NA	NA	NA	8	Transferred	0	0	1	0	0	0	0	1	0	0	0	0	0	0	0	0	0	1	0	0	0	12.55	118	174	21.5	71.6	5.1	0.8	1	0.16	17.82	NA	10.9
102	2023-02-06	Respiratory	DNA	M	70	224132255	NA	NA	NA	10	Transferred	0	0	0	0	0	0	0	1	0	0	0	0	0	0	0	0	0	1	1	0	0	17.18	119	150	89.5	3.8	6.4	0.1	0.2	2.49	203.5	NA	NA
103	2023-02-06	Respiratory	DNA	M	77	212916552	NA	NA	Yes	40	Transferred	1	1	0	1	1	0	0	0	0	0	1	0	0	0	0	1	0	0	1	1	0	5.36	89	289	49.6	28.7	9	12.3	0.4	0.06	26.36	NA	15.7
104	2023-02-07	Respiratory	DNA	M	56	206442117	NA	NA	NA	15	Discharged	0	1	0	0	0	0	0	1	1	1	1	1	0	0	0	0	0	0	1	1	0	5.62	95	314	62.1	23.7	10.1	3.2	0.9	0.07	22.78	NA	NA
105	2023-02-07	Respiratory	DNA	M	91	264511536	NA	NA	Yes	17	Transferred	1	1	0	1	0	0	0	1	1	1	0	0	0	0	0	1	0	0	1	1	0	15.14	77	232	85.7	9.4	4.7	0.1	0.1	0.12	17.25	NA	27.7
106	2023-02-07	Respiratory	DNA	M	81	196816590	NA	NA	Yes	15	Died	1	0	0	1	0	0	0	1	1	1	0	0	0	1	0	1	0	1	1	1	0	18.11	103	60	94.9	1.4	3	0	0.7	0.3	52.4	161	110
107	2023-02-07	Blood	DNA	M	81	221559501	NA	NA	Yes	15	Died	1	0	0	1	0	0	0	1	1	1	0	0	0	1	0	1	0	1	1	1	0	18.11	103	60	94.9	1.4	3	0	0.7	0.3	52.4	161	110
108	2023-02-07	Blood	DNA	M	71	192210358	NA	NA	Yes	NA	undischarged	1	0	0	0	0	0	0	1	1	0	0	0	0	1	1	1	0	1	1	1	1	8.41	74	120	89.2	6.4	4.3	0	0.1	0.47	2.88	NA	3.5
109	2023-02-08	Respiratory	DNA	M	76	126451080	NA	NA	NA	34	Transferred	0	0	0	1	0	0	0	1	1	1	0	0	0	1	1	1	0	1	1	1	0	10.78	62	252	74.1	10.9	8.2	6.4	0.4	0.49	14.27	NA	54.8
110	2023-02-08	Respiratory	DNA	F	64	127936794	NA	NA	NA	23	Transferred	1	1	0	0	0	1	0	0	1	1	1	0	0	0	1	1	0	0	1	0	0	14.93	122	411	85.5	6.5	6.7	1.2	0.1	NA	NA	NA	NA
111	2023-02-08	Respiratory	DNA	M	82	179678232	NA	NA	NA	12	Died	1	0	0	1	0	0	0	1	1	1	0	0	0	1	1	0	0	1	1	1	1	15.62	95	383	88.3	3.6	7	0.6	0.5	2.947	257.9	281	NA
112	2023-02-10	Blood	DNA	M	42	46033449	NA	NA	NA	8	Discharged	0	0	0	0	0	0	0	1	1	0	0	0	0	0	0	0	0	0	0	0	0	8.59	115	281	59.7	31.8	5.5	2.7	0.3	0.03	36.06	NA	14.3
113	2023-02-11	Blood	DNA	M	83	48060483	NA	NA	Yes	49	Transferred	1	0	0	1	0	1	0	1	1	1	0	0	0	1	1	1	0	1	1	1	0	8.43	88	246	82.5	4.3	7.5	5.3	0.4	0.57	53.96	NA	49.6
114	2023-02-11	Respiratory	DNA	M	70	45637625	NA	NA	Yes	NA	undischarged	0	1	0	0	0	0	0	1	1	1	0	0	0	1	1	1	0	1	1	1	0	8.77	69	369	72.4	19.7	6.3	1.4	0.2	5.89	208.98	1165	52.6
115	2023-02-11	Respiratory	DNA	F	77	36681280	NA	NA	Yes	26	Discharged	1	0	0	0	0	0	0	0	1	1	0	0	0	0	1	0	0	0	1	1	0	NA	NA	NA	NA	NA	NA	NA	NA	NA	NA	NA	NA
116	2023-02-11	Respiratory	DNA	F	70	51089410	NA	NA	Yes	9	Died	1	1	0	1	0	0	0	1	1	1	0	1	0	0	1	1	0	0	1	0	0	7.99	92	195	88.7	7	4.1	0.1	0.1	0.59	173.1	645	213
117	2023-02-11	Blood	DNA	F	70	26576691	NA	NA	Yes	9	Died	1	1	0	1	0	0	0	1	1	1	0	1	0	0	1	1	0	0	1	0	0	7.99	92	195	88.7	7	4.1	0.1	0.1	0.59	173.1	645	213
118	2023-02-12	Respiratory	DNA	M	87	38880752	NA	NA	Yes	NA	undischarged	1	0	0	1	0	0	0	1	1	1	0	0	1	1	1	1	0	1	1	1	1	23.03	68	126	94.2	1.4	3.7	0	0.7	0.15	111.86	199	88.6
119	2023-02-13	Respiratory	DNA	M	58	183159865	NA	NA	Yes	26	Discharged	0	1	0	0	0	0	1	1	1	1	1	0	0	0	0	0	0	0	1	0	0	NA	NA	NA	NA	NA	NA	NA	NA	NA	NA	NA	NA
120	2023-02-13	Respiratory	DNA	M	53	102395882	NA	NA	Yes	27	Discharged	1	1	0	1	0	0	0	0	0	0	0	1	0	0	0	0	0	0	1	0	0	17.05	72	355	83.1	8.9	6.2	1.5	0.3	NA	NA	NA	NA
121	2023-02-13	Respiratory	DNA	M	85	177763408	NA	NA	Yes	65	Discharged	1	1	0	0	0	0	0	1	1	1	0	0	0	1	1	0	0	1	1	1	0	20.14	77	485	93.1	3.1	3.4	0.2	0.2	2.24	41.32	367	126
122	2023-02-13	Blood	DNA	M	85	105117248	NA	NA	Yes	65	Discharged	1	1	0	0	0	0	0	1	1	1	0	0	0	1	1	0	0	1	1	1	0	20.14	77	485	93.1	3.1	3.4	0.2	0.2	2.24	41.32	367	126
123	2023-02-14	Blood	DNA	M	54	24650329	NA	NA	Yes	34	Discharged	0	0	0	0	0	0	0	1	0	0	0	0	0	0	0	0	0	0	1	0	0	6.19	80	33	89.5	2.3	6.1	1.9	0.2	1.19	152.96	61	NA
124	2023-02-14	Blood	DNA	M	43	67459911	NA	NA	Yes	28	Transferred	0	1	0	0	0	1	0	1	1	1	0	1	0	0	1	0	0	1	1	1	1	4.34	104	174	85.8	5.5	6	2.5	0.2	0.68	55.56	NA	39.1
125	2023-02-14	Respiratory	DNA	M	59	346990915	NA	NA	No	NA	#N/A	NA	NA	NA	NA	NA	NA	NA	NA	NA	NA	NA	NA	NA	NA	NA	0	NA	NA	NA	NA	NA	NA	NA	NA	NA	NA	NA	NA	NA	NA	NA	NA	NA
126	2023-02-14	Respiratory	DNA	M	83	390263574	NA	NA	Yes	49	Transferred	1	0	0	1	0	1	0	1	1	1	0	0	0	1	1	0	0	1	1	1	0	14.65	87	310	80.6	7.4	5.3	6.2	0.5	0.64	51.86	NA	66.9
127	2023-02-14	Respiratory	DNA	F	77	107300759	NA	NA	Yes	22	Discharged	0	0	0	0	0	0	0	1	1	1	0	1	0	0	0	0	0	0	1	0	0	10.69	98	331	88.8	5.7	4.3	1	0.2	0.2112	55	430	NA
128	2023-02-14	Respiratory	DNA	M	79	293841495	NA	NA	Yes	24	Discharged	1	0	0	1	0	0	0	1	1	1	0	0	0	0	0	0	0	0	1	1	0	7.27	80	310	57.3	29.6	11	1.4	0.7	0.3347	48.2	NA	NA
129	2023-02-15	Respiratory	DNA	F	36	205174729	NA	NA	Yes	9	Discharged	0	0	0	0	0	0	1	0	1	1	0	1	0	0	0	0	0	1	0	0	0	NA	NA	NA	NA	NA	NA	NA	NA	NA	NA	NA	NA
130	2023-02-15	Respiratory	DNA	M	76	118208428	NA	NA	Yes	40	Discharged	0	0	0	0	0	0	0	1	1	0	0	0	0	0	1	0	0	0	1	1	0	NA	NA	NA	NA	NA	NA	NA	NA	NA	NA	NA	NA
131	2023-02-16	Respiratory	DNA	M	74	46641885	NA	NA	Yes	22	Discharged	0	0	0	1	0	0	0	1	1	1	0	0	1	1	0	0	0	0	1	1	0	6.44	72	111	70.9	13.5	14.1	0.9	0.6	3.33	113.74	768	228
132	2023-02-16	Respiratory	DNA	M	55	44051465	NA	NA	Yes	19	Discharged	1	0	0	0	0	0	1	1	0	0	0	0	0	0	1	1	0	1	1	0	0	26.56	125	209	78	16.9	4.7	0.1	0.3	0.68	130.12	1688	443
133	2023-02-17	Respiratory	DNA	M	52	55690102	NA	NA	Yes	16	Transferred	0	0	0	0	0	1	0	1	1	1	0	0	0	0	1	0	0	1	1	1	1	6.6	120	163	88.4	3.3	7.6	0.2	0.5	NA	NA	NA	NA
134	2023-02-17	Respiratory	DNA	F	34	43773001	NA	NA	Yes	22	Discharged	0	0	0	0	0	0	0	1	0	0	0	0	0	0	0	0	0	0	1	1	0	NA	NA	NA	NA	NA	NA	NA	NA	NA	NA	NA	NA
135	2023-02-19	Respiratory	DNA	M	81	42317151	NA	NA	Yes	NA	undischarged	0	0	0	1	0	0	0	1	1	1	0	1	0	0	1	1	0	1	1	1	0	6.65	61	260	74.1	17.4	7.4	0.8	0.3	0.51	158.4	NA	70
136	2023-02-19	Respiratory	DNA	M	67	55544626	NA	NA	NA	NA		NA	NA	NA	NA	NA	NA	NA	NA	NA	NA	NA	NA	NA	NA	NA	NA	NA	NA	NA	NA	NA	NA	NA	NA	NA	NA	NA	NA	NA	NA	NA	NA	NA
137	2023-02-19	Blood	DNA	M	67	47854241	NA	NA	Yes	13	Died	0	0	0	1	0	0	0	0	0	0	0	1	0	0	1	0	1	1	0	0	1	7.61	63	35	97.5	0.9	1.2	0.3	0.1	0.59	230	48.4	230
138	2023-02-19	Blood	DNA	M	65	53893659	NA	NA	Yes	16	Discharged	0	0	0	1	0	0	0	0	0	0	1	1	0	0	0	0	0	1	1	1	1	36.65	113	190	93.7	3.2	2.6	0.3	0.2	19.53	187.4	NA	NA
139	2023-02-20	Respiratory	DNA	M	58	50624276	NA	NA	Yes	26	Discharged	0	0	0	0	0	0	0	1	1	1	1	0	0	0	0	0	0	1	1	0	1	22.63	115	515	90.9	4.2	4.6	0	0.3	0.43	269.1	NA	30.7
140	2023-02-21	Blood	DNA	M	82	32298017	NA	NA	Yes	NA	undischarged	0	0	0	0	0	1	0	1	1	1	0	1	0	0	1	1	0	1	1	0	0	7.86	65	76	82.5	8.9	6.6	1.7	0.3	2.61	79.24	NA	478
141	2023-02-21	Respiratory	DNA	M	82	34113614	NA	NA	Yes	NA	undischarged	0	0	0	0	0	1	0	1	1	1	0	1	0	0	1	1	0	1	1	0	0	7.86	65	76	82.5	8.9	6.6	1.7	0.3	2.61	79.24	NA	478
142	2023-02-21	Respiratory	DNA	F	69	55764044	NA	NA	Yes	33	Discharged	0	0	0	1	0	1	0	1	1	1	0	0	0	0	0	0	0	0	1	1	1	9.25	95	370	60.1	27.2	10.1	2.4	0.2	0.32	<0.5	26.2	NA
143	2023-02-21	Respiratory	DNA	M	70	53180090	NA	NA	Yes	28	Discharged	0	0	0	1	0	0	0	1	1	1	0	1	0	0	0	0	0	0	1	0	1	13.63	86	312	67.3	22	9.1	1.2	0.4	0.11	NA	NA	22.7
144	2023-02-21	Blood	DNA	M	52	32065147	NA	NA	Yes	16	Transferred	0	0	0	0	0	1	0	1	1	1	0	0	0	0	1	0	0	1	1	1	1	6.6	120	163	88.4	3.3	7.6	0.2	0.5	NA	NA	NA	NA
145	2023-02-21	Respiratory	DNA	M	45	165528761	NA	NA	Yes	15	Discharged	0	0	0	0	0	1	0	1	1	0	1	0	0	0	0	0	0	1	1	1	1	2.94	100	160	82.3	11.6	6.1	0	0	NA	NA	NA	NA
146	2023-02-21	Respiratory	DNA	F	74	98641100	NA	NA	Yes	55	Discharged	1	1	0	0	0	1	0	1	1	1	0	1	0	0	1	1	0	1	1	1	1	8.84	90	317	62.9	25.2	9.8	1.1	1	0.04	2.24	NA	4.14
147	2023-02-21	Respiratory	DNA	M	67	191738567	NA	NA	Yes	36	Died	0	1	0	0	0	0	0	1	1	1	0	0	0	0	1	0	1	1	0	1	0	13.7	91	249	70.6	19	10.1	0.2	0.1	0.3	NA	40	NA
148	2023-02-21	Blood	DNA	F	62	230036364	NA	NA	Yes	28	Discharged	0	0	0	0	0	0	0	1	1	1	0	1	1	0	1	0	0	0	0	1	1	11.71	120	176	91.9	2	4.6	1.5	0	0.23	247.19	12.1	262
149	2023-02-22	Blood	DNA	M	81	334551227	NA	NA	Yes	15	Died	1	0	0	1	0	0	0	1	1	1	0	0	0	1	0	1	0	1	1	1	0	18.11	103	60	94.9	1.4	3	0	0.7	9.74	52.4	161	110
150	2023-02-22	Blood	DNA	M	83	269595609	NA	NA	Yes	49	Transferred	1	0	0	1	0	1	0	1	1	1	0	0	0	1	1	1	0	1	1	1	0	8.43	88	246	82.5	4.3	7.5	5.3	0.4	0.23	53.96	NA	49.6
151	2023-02-22	Respiratory	DNA	M	41	150931275	NA	NA	Yes	19	Discharged	0	0	0	0	0	0	1	1	1	0	1	1	1	0	0	0	0	0	0	0	1	9.97	141	281	80.1	9.8	9.9	0	0.2	0.25	5.32	NA	4.28
152	2023-02-22	Respiratory	DNA	M	32	189122573	NA	NA	NA	13	Discharged	0	0	0	0	0	0	0	0	1	1	0	0	0	0	0	0	0	0	0	0	0	6.79	163	250	61.7	26.8	8.7	1.8	1	0.019	1.01	1454	6.61
153	2023-02-23	Respiratory	DNA	F	37	191307462	NA	NA	NA	76	Discharged	0	0	0	0	0	1	0	1	1	1	0	1	1	0	0	0	0	0	1	0	0	9.17	110	363	80	11	6.2	2.3	0.5	0.09	10.61	NA	NA
154	2023-02-23	Respiratory	DNA	M	35	235084709	NA	NA	NA	9	Discharged	0	0	0	0	0	0	0	1	1	1	1	0	0	0	0	0	0	0	1	0	0	4.87	143	261	61.2	19.5	10.9	7.4	1	0.019	10.92	670	12.3
155	2023-02-23	Respiratory	DNA	M	76	112706088	NA	NA	Yes	NA	undischarged	0	0	0	1	1	1	0	1	1	1	0	0	0	0	1	1	0	1	1	1	0	9.41	84	188	6.07	2.74	0.35	0.2	0.05	0.15	32.2	NA	16.8
156	2023-02-23	Blood	DNA	M	76	300132378	NA	NA	Yes	NA	undischarged	0	0	0	1	1	1	0	1	1	1	0	0	0	0	1	1	0	1	1	1	0	z	84	188	6.07	2.74	0.35	0.2	0.05	0.15	32.2	NA	16.8
157	2023-02-23	Respiratory	DNA	M	46	223272827	NA	NA	Yes	5	Discharged	0	0	0	0	0	0	0	0	1	1	0	0	0	0	0	0	0	0	1	0	0	5.16	139	207	61.8	30	7.2	0.4	0.6	0.05	NA	NA	1.73
158	2023-02-24	Blood	DNA	F	66	37498617	NA	NA	Yes	34	Transferred	1	0	0	0	0	0	0	1	1	1	0	0	1	1	0	0	0	1	1	1	0	3.57	56	39	81.6	7.8	7.8	1.7	1.1	2.07	80.47	126	50.2
159	2023-02-25	Blood	DNA	F	56	38094747	NA	NA	NA	5	Transferred	0	0	0	0	0	0	0	1	1	0	0	0	0	0	1	0	0	1	1	1	1	4.3	110	33	92.9	5.3	1.6	0	0.2	NA	NA	NA	25.5
160	2023-02-27	Blood	DNA	F	15	47735543	NA	NA	NO	NA	#N/A	NA	NA	NA	NA	NA	NA	NA	NA	NA	NA	NA	NA	NA	NA	NA	NA	NA	NA	NA	NA	NA	NA	NA	NA	NA	NA	NA	NA	NA	NA	NA	NA	NA
161	2023-02-28	Respiratory	DNA	M	65	32749574	NA	NA	NA	8	Discharged	0	0	0	0	0	0	0	0	1	1	0	0	0	0	0	0	0	0	1	0	0	NA	NA	NA	NA	NA	NA	NA	NA	NA	NA	NA	NA
162	2023-02-28	Respiratory	DNA	F	62	97258485	NA	NA	NA	11	Discharged	0	0	0	0	0	0	0	0	1	1	0	0	0	0	0	0	0	0	1	0	0	8.48	90	312	67.6	19	11.4	1.8	0.2	NA	68.8	NA	NA
163	2023-02-28	Respiratory	DNA	M	46	202004338	NA	NA	NA	16	Discharged	0	0	0	0	0	0	0	0	1	0	0	0	0	0	0	0	0	0	1	0	0	4.87	111	270	72.3	20.1	7	0.2	0.4	0.16	106.98	827	NA
